# Supplementary material for: Global COVID-19 vaccine acceptance rate: Systematic review and meta-analysis
Source: Front Public Health. 2022 Dec 8;10:1044193. doi: 10.3389/fpubh.2022.1044193 (PMC9773145; doi:10.3389/fpubh.2022.1044193)
Supplement: Supplementary file 2 [file Data_Sheet_2.xlsx]

## Sheet: Sheet1
Title	Authors	Survey period	Publication date	Publication year	Sample size	Acceptance rate	Hesitance rate	Study Design	Occupation	Country
COVID-19 vaccine acceptance among health care workers in the United States	Shekhar et al, 2021	September to November 2020	2021-02-03	2021	4080	36	64	Cross sectional	Healthcare workers	United States
Determinants of COVID-19 vaccine acceptance in the US	Malik et al,2020	March to May 2020	2020-08-12	2020	672	67	33	Cross sectional	Adult population	United States
COVID-19 Vaccine Acceptance in the Democratic Republic of Congo: A Cross-Sectional Survey	Ditekemena, 2021	September to November 2020	2021-02-14	2021	4131	55.9	44.1	Cross-Sectional	Adult population	Republic of congo
The use of the health belief model to assess predictors of intent to receive the COVID-19 vaccine and willingness to pay	Wong et al,	March to May 2020	2020-07-30	2020	1159	94.3	5.7	Cross sectional	Adult population	Malaysia
Acceptance of the COVID-19 vaccine based on the Health Belief Model: a population-based survey in Hong Kong	Wong et. al, 2021	June to August 2020	2021-01-06	2021	1200	42.2	57.8	Cross sectional	Adult population	China
Vaccine hesitancy of the COVID‐19 by health care personnel	Kose et al, 2020	September to November 2020	2020-12-07	2020	1138	68.6	31.4	Cross sectional	Healthcare workers	Turkey
Willingness to Receive COVID-19 Vaccination in Japan	Yoda, et al, 2021	September to November 2020	2021-01-14	2021	1100	65.7	34.3	Cross sectional	Adult population	Japan
COVID-19 vaccine hesitancy in the UK: the Oxford coronavirus explanations, attitudes, and narratives survey (Oceans	Freeman, 2021	September to November 2020	11 December 2020	2021	5114	71.7	28.3	Cross sectional	Adults population	United Kingdom
Towards intervention development to increase the uptake of COVID‐19 vaccination among those at high risk: Outlining evidence‐based and theoretically informed future intervention content	Williams, et al, 2020	March to May 2020	2020-09-05	2020	527	86	34	Cross sectional	lder adults and patients	United Kingdom
COVID-19 vaccine hesitancy and attitudes in Qatar: A national cross-sectional survey of a migrant-majority population	Alabdulla, 2021	September to November 2020	2021-02-19	2021	7821	60.48	39.52	Cross sectional	Adult population	Qatar
Acceptability of a COVID-19 vaccine among adults in the United States	Reiter, 2020	March to May 2020	2020-09-29	2020	2006	69	31	Cross sectional	Adult population	United States
Change of Willingness to Accept COVID-19 Vaccine and Reasons of Vaccine Hesitancy of Working People at Different Waves of Local Epidemic in Hong Kong, China: Repeated Cross-Sectional Surveys	Wang et al, 2021	September to November 2020	2021-01-18	2021	2047	34.8	65.2	Cross sectional	Adult population	China
Vaccine Hesitancy among Italian Patients Recovered from COVID-19 Infection towards Influenza and Sars-Cov-2 Vaccination	Gerussi et al, 2021	September to November 2020	2021-02-18	2021	599	40.8	59.2	Cross sectional	Patients	Italy
High Rates of COVID-19 Vaccine Hesitancy and Its Association with Conspiracy Beliefs: A Study in Jordan and Kuwait among Other Arab Countries	Sallam et v,,al, 2021	March to May 2020	2021-01-12	2021	154	31.8	68.2	Cross sectional	Adult population	Saudi Arabia
Flattening the Curve of COVID-19 Vaccine Rejection—An International Overview	Feleszko et al, 2021	June to August 2020	2021-01-13	2021	1066	37	63	Cross sectional	Adult population	Poland
Assessment of Vaccine Hesitancy to a COVID-19 Vaccine in Cameroonian Adults and Its Global Implication	Dinga et alm 2021	June to August 2020	P19 February 2021	2021	2512	15.4	84.6	Cross sectional	Adult population	Cameroon
Acceptance of covid-19 vaccination during the covid-19 pandemic in china.	Wang, et al, 2020	March to May 2020	P19 February 2021	2020	2058	91.3	8.7	Cross sectional	Adult population	China
Vaccine hesitancy: the next challenge in the fight against COVID-19	Dror et al,2020	March to May 2020	P12 August 2020	2020	1112	75	25	Cross sectional	Adult population	Israel
COVID-19 vaccine hesitancy in an ethnically diverse community: descriptive findings from the Born in Bradford study	Dickerson et al, 2021	September to November 2020	2021-02-04	2021	535	29	71	Cross sectional	Adult population	United Kingdom
A global survey of potential acceptance of a COVID-19 vaccine	Lazarus et al	June to August 2020	2021-02-01	2021	699	76.2	23.8	Cross sectional	Adult population	Mexico
Vaccine hesitancy in Maltese family physicians and their trainee’s vis-a-vis influenza and novel COVID-19 vaccination.	Gretch et al	September to November 2020	2020 Nov 12	2020	123	61.8	38.2	Cross sectional	Healthcare workers	Malta
Determinants of COVID-19 vaccine acceptance in Saudi Arabia: a web-based national survey. Journal of multidisciplinary healthcare	Al-Mohaithef M, Padhi BK.	Not specified	2020-11-20	2020	992	64.7	35.3	Cross sectional	Adult population	Saudi Arabia
Towards intervention development to increase the uptake of COVID‐19 vaccination among those at high risk: Outlining evidence‐based and theoretically informed future intervention content	Williams et al,,2021	June to August 2020	2020-09-05	2021	2016	77.5	22.5	Cross sectional	High risk population	Scotland
High Rates of COVID-19 Vaccine Hesitancy and Its Association with Conspiracy Beliefs: A Study in Jordan and Kuwait among Other Arab Countries	Sallam ,,et al, 2021	December 2020 to February 2021	2021-01-12	2021	771	23.6	76.4	Cross sectional	Adult population	Kuwait
Acceptance of a COVID 19 Vaccine in Southeast Asia: A Cross-Sectional Study in Indonesia	Harapan et al, 2020	March to May 2020	2020-07-14	2020	1359	93.3	6.7	Cross sectional	Adult population	Indonesia
While studies on COVID-19 vaccine is ongoing, the public’s thoughts and attitudes to the future COVID-19 vaccine	Akarsu et al, 2020	June to August 2020	05 December 2020	2020	759	49.7	50.3	Cross sectional	Adult population	Turkey
COVID‑19 Vaccination Hesitancy in the United States: A Rapid National Assessment	Khubchandani et al, 2021	June to August 2020	2021-01-03	2021	1878	79	22	Cross sectional	Adult population	United States
An online survey of the attitude and willingness of Chinese adults to receive COVID-19 vaccination	Chen, 2021	June to August 2020	2021-01-31	2021	3195	83.8	16.2	Cross sectional	Adult population	China
Mistrust in biomedical research and vaccine hesitancy: the forefront challenge in the battle against COVID-19 in Italy	Palamenghi	Not specified	2020-08-17	2020	1004	59	41	Population	Population	Italy
Acceptance of COVID-19 Vaccination during the COVID-19 Pandemic in China	Wang, 2020	March to May 2020	2020-08-27	2021	2058	52.2	47.8	Cross sectional	Adults population	China
High Rates of COVID-19 Vaccine Hesitancy and Its Association with Conspiracy Beliefs: A Study in Jordan and Kuwait among Other Arab Countries	Sallam, et al, 2021	December 2020 to February 2021	2021-01-12	2021	2173	28.4	71.6	Cross sectional	Adults population	Jordan
Parents’ and guardians’ views on the acceptability of a future COVID-19 vaccine: A multi-methods study in England	Bell et al, 2020	March to May 2020	2020-10-19	2021	1252	55.8	44.2	Cross sectional	Parents and guardians	England
A survey on COVID-19 vaccine acceptance and concern among Malaysians	Alwi et al., 2021)	December 2020 to February 2021	2021-06-12	2021	1411	83.3	16.7	Cross sectional	Adult population	Malaysia
Acceptance of the COVID19 Vaccine by Foreigners in South Korea	(Achangwa et al., 2021)	June to August 2020	2021-11-16	2021	710	70.8	29.2	Cross sectional	Adult population	South Korea
Acceptance or Rejection of the COVID-19 Vaccine: A Study on Iranian People’s Opinions toward the COVID-19 Vaccine	(Nakhostin-Ansari et al., 2022)	December 2020 to February 2021	2022-04-23	2022	4604	69	31	Cross sectional	Adult population	Iran
Factors associated with acceptance of COVID-19 vaccine among University health sciences students in Northwest Nigeria.	(Mustapha et al., 2021)	March to May 2021	2021-11-29	2021	440	40	60	Cross sectional	Students	Nigeria
COVID-19 vaccine hesitancy among the adult population in Bangladesh: A nationwide cross-sectional survey	(Hossain et al., 2021)	December 2020 to February 2021	2021-12-09	2021	1497	42.9	46.2	Cross sectional	Adult population	Bangladesh
Acceptance of COVID-19 Vaccine and Determinant Factors Among Patients with Chronic Disease Visiting Dessie Comprehensive Specialized Hospital, Northeastern Ethiopia	(Berihun et al., 2021)	March to May 2021	2021-08-17	2021	416	59.4	40.6	Cross sectional	Patients	Ethiopia
COVID-19 Vaccine Hesitancy among the Public in Kuwait: A Cross-Sectional Survey	(Alibrahim and Awad, 2021)	March to May 2021	2021-08-22	2021	4147	73.8	26.2	Cross sectional	Adult population	Kuwait
COVID‑19 vaccine hesitancy among different population groups in China: a national multicenter online survey	(Huang et al., 2022)	December 2020 to February 2021	2022-02-14	2022	4227	84.4	15.6	Cross sectional	Medical workers, Students, General population, Public health professionals	China
COVID-19 Vaccination Acceptance and Its Associated Factors among Cancer Patients in Tunisia	(Khiari et al., 2021)	December 2020 to February 2021	2021-11-22	2021	200	35	65	Cross sectional	patients	Tunisia
Determinants and Variations of COVID-19 Vaccine Uptake and Responses Among Minority Ethnic Groups in Amsterdam, the Netherlands	(Antwi-Berko et al., 2022)	December 2020 to February 2021	2022-02-17	2022	160	69.6	30.4	Cross sectional	Minority Ethnic Groups	Netherlands
Association Between Risk Perception and Acceptance for a Booster Dose of COVID-19 Vaccine to Children Among Child Caregivers in C	(Qin et al., 2022)	September to november 2021	2022-03-16	2022	1724	88.46	11.54	Cross sectional	child caregivers, Children	China
COVID‑19 vaccine acceptance, hesitancy, and determinants among physicians in a university‑based teaching hospital in Thailand	(Sirikalyanpaiboon et al., 2021)	March to May 2021	2021-11-22	2021	705	95.6	4.4	Cross sectional	Healthcare workers	Thailand
Acceptance and willingness to pay for COVID-19 vaccines among pregnant women in Vietnam.Trop Med Int Health. 2021;00:1–11.. DOI: 10.1111/tmi.13666.	Nguyen et al., 2021	December 2020 to February 2021	2021	2021	651	60.4	39.6	Cross sectional	Pregnant Women	Vietnam
Knowledge, acceptance and perception on COVID-19 vaccine among Malaysians: A webbased survey	(Mohamed et al., 2021)	December 2020 to February 2021	2021-08-13	2021	1406	64.5	35.5	Cross sectional	Adult population	Malaysia
Determinants of healthcare workers perceptions, acceptance and choice of COVID-19 vaccines: a cross-sectional study from the United Arab Emirates	(Saddik et al., 2022)	December 2020 to February 2021	2022	2022	517	58	42	Cross sectional	Healthcare workers	United Arab Emirates
Acceptance rate and risk perception towards the COVID-19 vaccine in Botswana	(Tlale et al., 2022)	December 2020 to February 2021	2022-02-04	2022	5300	73.4	26.6	Cross sectional	Adult population	Botswana
The Willingness of Elderly Taiwanese Individuals to Accept COVID-19 Vaccines after the First Local Outbreak	(Huang et al., 2022a)	June to August 2021	2022-03-27	2022	957	74.9	25.1	Cross sectional	elderly people	Taiwan
Vaccine Confidence and Hesitancy at the Start of COVID-19 Vaccine Deployment in the UK: An Embedded Mixed-Methods Study	(Roberts et al., 2021)	December 2020 to February 2021	2021-11-11	2021	4535	85	15	Cross sectional	Adult population	United Kingdom
COVID-19 vaccine confidence and hesitancy among health care workers: A cross-sectional survey from a MERS-CoV experienced nation	(Barry et al., 2021)	September to November 2020	2021-11-29	2021	1512	70	30	Cross sectional	Healthcare workers	Saudi Arabia
COVID-19 vaccine acceptance, hesitancy, and associated factors among medical students in Sudan	(Raja et al., 2022)	June to August 2021	2022-04-07	2022	217	55.8	44.2	Cross sectional	Students	Sudan
Peoples’ understanding, acceptance, and perceived challenges of vaccination against COVID-19: A cross-sectional study in Bangladesh	(Paul et al., 2021)	December 2020 to February 2021	2021-08-20	2021	4175	60.5	39.5	Cross sectional	Adult population	Bangladesh
COVID-19 Vaccine Acceptance and Associated Factors in Tertiary Hospitals of South-West Ethiopia: A Multi-Center Cross- Sectional Study	(Boche et al., 2022)	June to August 2021	2022	2022	319	72.73	27.27	cross sectional	Healthcare workers	Ethiopia
COVID-19 Vaccine Acceptance of Pregnant and Lactating Women (PLW) in Czechia: An Analytical Cross-Sectional Study	(Riad et al., 2021)	September to november 2021	2021-12-19	2021	362	70.2	29.8	Coss sectional	Pregnant and Lactating Women	Czechia
Acceptance of COVID-19 Vaccination among Front-Line Health Care Workers: A Nationwide Survey of Emergency Medical Services Personnel from Germany	(Nohl et al., 2021)	December 2020 to February 2021	2021-04-23	2021	1296	57	43	Cross sectional	Healthcare workers	Germany
COVID-19 vaccine acceptance among high-risk populations in Uganda	(Bongomin et al., 2021)	March to May 2021	2021	2021	317	70.1	29.9	Cross sectional	High-risk populations	Uganda
COVID-19 Vaccine Hesitancy in a Representative Education Sector Population in Qatar	(Al-Mulla et al., 2021)	December 2020 to February 2021	2021-06-18	2021	462	62.6	37.4	Cross sectional	Employees and students	Qatar
COVID-19 vaccine hesitancy: A community-based research in Turkey	(İkiışık et al., 2021)	December 2020 to February 2021	2021	2021	384	54.7	45.3	Cross sectional	Adult population	Turkey
COVID-19 Vaccine Hesitancy among Young Adults in Saudi Arabia: A Cross-SectionalWeb-Based Study	(Almaghaslah et al., 2021)	December 2020 to February 2021	2021-04-01	2021	862	22.4	77.6	Cross sectional	Adult population	Saudi Arabia
Determinants of COVID-19 vaccine acceptance and hesitancy: a cross-sectional study in Saudi Arabia	(Yahia et al., 2021)	December 2020 to February 2021	2021-08-05	2021	531	61.8	38.2	Cross sectional	Adult population	Saudi Arabia
Acceptability of COVID-19 Vaccines and Protective Behavior among Adults in Taiwan: Associations between Risk Perception and Willingness to Vaccinate against COVID-19	(Tsai et al., 2021)	September to November 2020	2021-05-23	2021	1020	52.7	47.3	Cross sectional	Adult population	Taiwan
Confidence, Acceptance andWillingness to Pay for the COVID-19 Vaccine among Migrants in Shanghai, China: A Cross-Sectional Study	(Han et al., 2021)	September to November 2020	2021-05-02	2021	2126	89.1	10.9	Cross sectional	Adult population	China
COVID-19 Vaccine Acceptance among Health Care Workers in the Kingdom of Saudi Arabia	(Elharake et al., 2021)	December 2020 to February 2021	1905-07-13	2021	23582	64.9	35.1	Cross sectional	Healthcare workers	Saudi Arabia
COVID-19 Vaccine Hesitancy among French People Living with HIV	(Vallée et al., 2021)	December 2020 to February 2021	2021-03-24	2021	237	71.3	28.7	Cross sectional	Patients	France
Acceptability of a COVID-19 Vaccine among the Saudi Population	(Alfageeh et al., 2021)	December 2020 to February 2021	2021-03-05	2021	2137	48	52	Cross sectional	Adult population	Saudi Arabia
Acceptance of a COVID-19 vaccine and associated factors among pregnant women in China: a multicenter cross-sectional study based on health belief model	Tao et al., 2021)	September to November 2020	2021	2021	1392	77.4	22.6	Cross sectional	Pregnant and Lactating Women	China
COVID-19 Vaccination Acceptance and Hesitancy among HealthcareWorkers in Germany	Holzmann-Littig et al., 2021)	December 2020 to February 2021	2021-07-12	2021	4500	91.7	8.3	Cross sectional	Healthcare workers	Germany
Knowledge and Acceptance of COVID-19 Vaccination among Undergraduate Students from Central and Southern Italy	Gallè et al., 2021)	December 2020 to February 2021	2021-06-10	2021	3226	91.9	8.1	Cross sectional	Students	Italy
Acceptance and attitudes toward COVID-19 vaccines: A cross-sectional study from Jordan	El-Elimat et al., 2021)	September to November 2020	2021-04-23	2021	3100	37.4	62.6	cross sectional	Adult population	Jordan
Vaccine hesitancy: Beliefs and barriers associated with COVID‐19 vaccination among Egyptian medical students	Saied et al., 2021)	December 2020 to February 2021	2021	2021	2133	54	46	Cross sectional	Students	Egypt
COVID-19 vaccine acceptance in pregnant women	(Ayhan et al., 2021)	December 2020 to February 2021	2021	2021	300	37	63	Cross sectional	Pregnant and Lactating Women	Turkey.
