# Supplementary material for: Global COVID-19 vaccine acceptance rate: Systematic review and meta-analysis
Source: Front Public Health. 2022 Dec 8;10:1044193. doi: 10.3389/fpubh.2022.1044193 (PMC9773145; doi:10.3389/fpubh.2022.1044193)
Supplement: Supplementary file 8 [file Data_Sheet_8.xlsx]

## Sheet: Suplimentary 2022
	Figure 4: Forest plot shows the overall pooled COVID-19 vaccine acceptance rate, 2022.
	Keys: ArR: African Region: AmR: American Region: EMR: Eastern Mediterranean Region: SEAR: South East Asian Region; WPR: Western Pacific Region; EuR: European Region.
	Figure 5: Forest plot shows the subgroup analysis of the pooled COVID-19 vaccine acceptance rate based on World Health Organization classification of the region 2022.
	Figure 6: Forest plot shows the subgroup analysis of the pooled COVID-19 vaccine acceptance rate based on the country where the studies were conducted, 2022.
	Figure 7: Forest plot shows the subgroup analysis of the pooled COVID-19 vaccine acceptance rate based on the study participants, 2022
	Figure 8: Shows the prevalence of COVID 19 vaccine acceptance abased in the survey period, 2022
